# Supplementary material for: Recombinant Phytase Modulates Blood Amino Acids and Proteomics Profiles in Pigs Fed with Low-Protein, -Calcium, and -Phosphorous Diets
Source: Int J Mol Sci. 2023 Dec 26;25(1):341. doi: 10.3390/ijms25010341 (PMC10778770; doi:10.3390/ijms25010341)
Supplement: Supplementary file 1 [file ijms-25-00341-s001.zip]

Archive with 1 entries (1 files):
- ijms-2757069-supplementary.pdf
